# Supplementary material for: Bio-inspired poly-DL-serine materials resist the foreign-body response
Source: Nat Commun. 2021 Sep 7;12:5327. doi: 10.1038/s41467-021-25581-9 (PMC8423817; doi:10.1038/s41467-021-25581-9)
Supplement: Supplementary file 4 — Source Data [file 41467_2021_25581_MOESM4_ESM.xlsx]

## Sheet: Figure 4b
4 weeks Inflammantory cell thickness (μm)
PEG2000	PEG5000	PSer3300	PSer8600
25.1	25.7	2.9	2.9
27.6	26.1	3.8	4.5
29.6	21.4	5.1	3.4
23.2	20.3	5.8	3.7
24	18.9	1.9	3.8
33.5	15	2.6	4.9

## Sheet: Figure 4c
4 weeks collagen density
PEG2000					PEG5000					PSer3300					PSer8600
0-10 μm	10-20 μm	20-30 μm	30-40 μm	40-50 μm	0-10 μm	10-20 μm	20-30 μm	30-40 μm	40-50 μm	0-10 μm	10-20 μm	20-30 μm	30-40 μm	40-50 μm	0-10 μm	10-20 μm	20-30 μm	30-40 μm	40-50 μm
0.857989	0.955629	0.874508	0.873206	0.851721	0.900062	0.941144	0.968143	0.967036	0.976661	0.640068	0.614176	0.665375	0.607073	0.519496	0.742804	0.548247	0.616974	0.618573	0.62746
0.923206	0.949336	0.915855	0.885472	0.918314	0.929951	0.953137	0.973585	0.989975	0.945295	0.671002	0.741974	0.775461	0.787423	0.814268	0.733702	0.734225	0.696187	0.496771	0.576937
0.977237	0.855924	0.934562	0.875885	0.91588	0.949416	0.976476	0.946925	0.956058	0.924293	0.787239	0.816482	0.796156	0.79428	0.747386	0.810178	0.775738	0.755566	0.685916	0.770726
0.864553	0.953835	0.972296	0.932006	0.838151	0.895941	0.90655	0.939975	0.948309	0.95698	0.748567	0.674587	0.630246	0.507035	0.380764	0.787854	0.636193	0.51679	0.721679	0.729859
0.863741	0.979105	0.929671	0.88911	0.924631	0.93195	0.870172	0.915314	0.971648	0.955966	0.624016	0.742774	0.725092	0.758549	0.593819	0.7377	0.765283	0.653721	0.71107	0.639453
0.959538	0.979523	0.950147	0.947837	0.973894	0.961222	0.927947	0.902052	0.875963	0.896808	0.677491	0.661255	0.734594	0.671648	0.674293	0.724723	0.645726	0.785117	0.770633	0.677183

## Sheet: Figure 4d
4 weeks blood vessel density (per mm2)
PEG2000	PEG5000	PSer3300	PSer8600
21.6851	25.5198	91.8344	119.218
34.7974	27.6943	125.768	110.946
24.2895	42.1643	161.241	108.294
20.8855	37.5044	140.72	97.8949
29.2828	41.3306	119.203	91.4468
25.6725	17.8785	117.054	102.668

## Sheet: Figure 4f
3 months Inflammantory cell thickness (μm)
PEG2000	PEG5000	PSer3300	PSer8600
18.3	12.6	ND	ND
16	17.8	ND	ND
18.7	16.6	ND	ND
24.4	17.2	ND	ND
26.7	18.5	ND	ND
18.1	25.6	ND	ND

## Sheet: Figure 4g
3 months collagen density
PEG2000					PEG5000					PSer3300					PSer8600
0-10 μm	10-20 μm	20-30 μm	30-40 μm	40-50 μm	0-10 μm	10-20 μm	20-30 μm	30-40 μm	40-50 μm	0-10 μm	10-20 μm	20-30 μm	30-40 μm	40-50 μm	0-10 μm	10-20 μm	20-30 μm	30-40 μm	40-50 μm
0.76426	0.834294	0.908172	0.884763	0.899523	0.806704	0.971464	0.955381	0.927614	0.979336	0.653958	0.679523	0.698968	0.570108	0.528835	0.595018	0.587085	0.578752	0.646002	0.595387
0.853536	0.803106	0.89222	0.9131	0.937177	0.988776	0.976445	0.943665	0.953167	0.858979	0.647566	0.681096	0.599213	0.667994	0.670501	0.565652	0.603198	0.532349	0.453629	0.427768
0.995633	0.941421	0.936685	0.974047	0.977921	0.934317	0.947878	0.970111	0.880873	0.968911	0.729274	0.768296	0.559041	0.65738	0.6881	0.592374	0.556581	0.564176	0.357534	0.258487
0.984348	0.953936	0.967374	0.959809	0.977122	0.956427	0.979889	0.981765	0.968635	0.939668	0.720234	0.631919	0.344188	0.440191	0.278137	0.411962	0.497202	0.481304	0.461162	0.479459
0.976568	0.977706	0.965836	0.951046	0.921002	0.946125	0.927645	0.860332	0.891851	0.867743	0.681058	0.709932	0.576445	0.634809	0.477491	0.589084	0.667835	0.563253	0.546064	0.492497
0.924477	0.95286	0.921617	0.82703	0.900277	0.927245	0.969619	0.935609	0.878659	0.840252	0.699908	0.686162	0.569865	0.573462	0.596525	0.630289	0.646341	0.591359	0.622355	0.643266

## Sheet: Figure 4h
3 months blood vessel density (per mm2)
PEG2000	PEG5000	PSer3300	PSer8600
37.9671	52.8948	163.764	100.045
32.5959	39.7976	104.185	171.559
24.0526	47.0666	110.509	141.568
31.9709	29.3252	98.1001	79.8201
47.046	19.8388	156.658	172.014
54.7181	64.8307	110.663	163.253

## Sheet: Figure 5b
Expression amount (per mm2)
CCR7		TNF-α		IL-12		IL-10
PEG	PSer	PEG	PSer	PEG	PSer	PEG	PSer
7446.9	960.384	3964.1	794.425	7569.76	823.702	968.86	1596.92
4535.64	955.463	4264.68	507.547	7465.83	1303.66	1068.93	1323.7
8962.09	1372	3720.87	910.756	5700.68	672.902	1388.74	1406.48
5848.18	781.327	4500.59	824.674	4064.65	1008.14	2295.32	672.543
6225.11	745.116	4855.54	1531.01	6098.35	1816.4	1678.15	1597.46
7772.51	1369.57	5220.91	899.766	3892.26	1108.05	1026.3	992.059

## Sheet: Figure 5d
Mock	1	2	3	4	5	6	7	8	9	10	11	12	13	14	15	16	17	18	19	20	21	22	23	24
A	10923968	10118276																					9304713	9719244
B	71093.2	56846.2	266925	206928	43734.3	45632	15319.7	16572.1	29652.4	27923.3	13548.8	10904	883423	1141680	120856	100891	194465	226979	31300.3	31582.3	1493082	1705661	38256.4	15072.5
C	44788	38160.5	41400.2	40646.7	10394.5	10188	10195	6964.57	36271.5	33500.4	9881.82	9971.6	20634	23224.5	7437.06	7345.79	22590	23845.3	25812.6	39528.9	38300.9	48808.9	51153.3	36395.7
D	45502.5	38962.6	47559.3	38633.1	5185.81	191.7	7494.69	532.7	2079.05	6314.66	9409.27	9975.23	31155	23552.4	6531.39	8590.46	11374.3	13518	22160.1	24928.3	51485	55935.4	240120	226992
E	16503.3	13498.1	49958.9	46913.5	29165.1	12425.6	7969.17	5720.69
F	9881092	10314795																					Background	Background
PEG	1	2	3	4	5	6	7	8	9	10	11	12	13	14	15	16	17	18	19	20	21	22	23	24
A	11552425	11574181																					10716269	11389691
B	130188	123924	710039	529302	78666.8	72035.3	18037.4	17542	42012	44211.2	18778.7	23008.5	1128318	1229581	161177	149658	162843	190844	456835	481835	2637263	2823394	79874.8	39039.2
C	77900.8	62225.3	61512	49159.4	11178.2	12250.6	11414.4	9975.23	61322.3	54363.7	19103.5	21361	73892.6	78816.7	28641.7	26829.9	78399.3	91173.5	93491.8	90525.1	99153	131878	94923.1	76125.7
D	100366	85882.5	81371.9	70787.4	64723.8	51897.3	66769.5	59995.3	83189	71909.9	40135.3	33890.6	88962.9	86203.4	183050	185810	87964.2	94514.9	471013	464365	109876	116836	379316	455678
E	54000.3	57207.3	177839	151190	72138.5	64358.4	148973	120704
F	11162111	11450723																					Background	Background
PSer	1	2	3	4	5	6	7	8	9	10	11	12	13	14	15	16	17	18	19	20	21	22	23	24
A	8.2157e+06	8.01886e+06																					8.46649e+06	8.03413e+06
B	74344.6	72148.5	351455	291607	31058.5	31200.7	7223.28	8663.71	21128.1	18147.4	9358.78	8464.67	1.22797e+06	1.31111e+06	86233	76109.5	175471	200308	34642	31133.4	2.38582e+06	2.63254e+06	8285.27	5644.21
C	27417.8	30035.9	26277.2	23937.1	5837.22	4945.3	3722.47	4969.61	25808	20063.1	6223.13	6277.94	32103.3	27450.1	6960.59	7352.41	19008.2	19756.2	38865	36001.1	62717.9	93115.7	35706.7	19192.8
D	32743.7	28575	35564.6	29083.6	5887.62	6800.92	24876.9	23563.6	32290.1	28666.3	14349.5	14107.4	34097.4	26536.6	19807.5	19622.4	13950.3	15149.8	29946.9	28059.8	63190	62121.3	186562	159657
E	17759	14244.6	57104.4	53889.1	21737.2	20646.7	17197.9	20361.1
F	1.02365e+07	9.77452e+06																					Background	Background

## Sheet: Figure 6a
KEGG Pathway Term ID	KEGG Pathway Term Desc	KEGG Pathway Term Level1	KEGG Pathway Term Level2	Term Candidate Gene Num	Total Candidate Gene Num	Term Gene Num	Total Gene Num	Rich Ratio	P value	Q value
4060	Cytokine-cytokine receptor interaction	Environmental Information Processing	Signaling molecules and interaction	107	1051	319	8650	0.335423	1.46645e-24	3.81277e-22
4621	NOD-like receptor signaling pathway	Organismal Systems	Immune system	61	1051	203	8650	0.300493	4.94193e-12	1.2849e-09
4062	Chemokine signaling pathway	Organismal Systems	Immune system	59	1051	216	8650	0.273148	7.60759e-10	1.97797e-07
4380	Osteoclast differentiation	Organismal Systems	Development	44	1051	139	8650	0.316547	7.85966e-10	2.04351e-07
4514	Cell adhesion molecules (CAMs)	Environmental Information Processing	Signaling molecules and interaction	53	1051	209	8650	0.253589	8.68135e-08	2.25715e-05
4020	Calcium signaling pathway	Environmental Information Processing	Signal transduction	49	1051	202	8650	0.242574	1.11095e-06	0.000288848
4640	Hematopoietic cell lineage	Organismal Systems	Immune system	32	1051	115	8650	0.278261	3.90864e-06	0.00101625
4151	PI3K-Akt signaling pathway	Environmental Information Processing	Signal transduction	80	1051	403	8650	0.198511	4.0586e-06	0.00105524
4064	NF-kappa B signaling pathway	Environmental Information Processing	Signal transduction	33	1051	122	8650	0.270492	5.43293e-06	0.00141256
4512	ECM-receptor interaction	Environmental Information Processing	Signaling molecules and interaction	27	1051	92	8650	0.293478	7.4853e-06	0.00194618
4668	TNF signaling pathway	Environmental Information Processing	Signal transduction	36	1051	141	8650	0.255319	8.67235e-06	0.00225481
4371	Apelin signaling pathway	Environmental Information Processing	Signal transduction	36	1051	145	8650	0.248276	1.69517e-05	0.00440744
4620	Toll-like receptor signaling pathway	Organismal Systems	Immune system	29	1051	107	8650	0.271028	1.91069e-05	0.00496779
4630	Jak-STAT signaling pathway	Environmental Information Processing	Signal transduction	40	1051	173	8650	0.231214	3.53804e-05	0.00919891
4145	Phagosome	Cellular Processes	Transport and catabolism	48	1051	223	8650	0.215247	4.44765e-05	0.0115639
4650	Natural killer cell mediated cytotoxicity	Organismal Systems	Immune system	31	1051	123	8650	0.252033	4.71669e-05	0.0122634
4970	Salivary secretion	Organismal Systems	Digestive system	24	1051	86	8650	0.27907	5.88868e-05	0.0153106
4610	Complement and coagulation cascades	Organismal Systems	Immune system	27	1051	105	8650	0.257143	9.89755e-05	0.0257336
4625	C-type lectin receptor signaling pathway	Organismal Systems	Immune system	30	1051	122	8650	0.245902	0.000101256	0.0263266
4080	Neuroactive ligand-receptor interaction	Environmental Information Processing	Signaling molecules and interaction	60	1051	307	8650	0.19544	0.000104829	0.0272555

## Sheet: Figure 6b
KEGG Pathway Term ID	KEGG Pathway Term Desc	KEGG Pathway Term Level1	KEGG Pathway Term Level2	Term Candidate Gene Num	Total Candidate Gene Num	Term Gene Num	Total Gene Num	Rich Ratio	P value	Q value
4060	Cytokine-cytokine receptor interaction	Environmental Information Processing	Signaling molecules and interaction	60	606	319	8650	0.188088	7.65722e-13	1.81476e-10
4380	Osteoclast differentiation	Organismal Systems	Development	30	606	139	8650	0.215827	1.99118e-08	4.71909e-06
4145	Phagosome	Cellular Processes	Transport and catabolism	36	606	223	8650	0.161435	1.77404e-06	0.000420447
4062	Chemokine signaling pathway	Organismal Systems	Immune system	34	606	216	8650	0.157407	6.10555e-06	0.00144702
4080	Neuroactive ligand-receptor interaction	Environmental Information Processing	Signaling molecules and interaction	43	606	307	8650	0.140065	8.34773e-06	0.00197841
4915	Estrogen signaling pathway	Organismal Systems	Endocrine system	24	606	154	8650	0.155844	0.000165389	0.0391972
4970	Salivary secretion	Organismal Systems	Digestive system	16	606	86	8650	0.186047	0.000265254	0.0628652
4640	Hematopoietic cell lineage	Organismal Systems	Immune system	19	606	115	8650	0.165217	0.000365583	0.0866432
4621	NOD-like receptor signaling pathway	Organismal Systems	Immune system	28	606	203	8650	0.137931	0.000406928	0.0964419
1040	Biosynthesis of unsaturated fatty acids	Metabolism	Lipid metabolism	8	606	28	8650	0.285714	0.00048999	0.116128
4971	Gastric acid secretion	Organismal Systems	Digestive system	14	606	76	8650	0.184211	0.000701947	0.166361
4978	Mineral absorption	Organismal Systems	Digestive system	10	606	46	8650	0.217391	0.0010756	0.254916
4974	Protein digestion and absorption	Organismal Systems	Digestive system	16	606	98	8650	0.163265	0.00118693	0.281301
830	Retinol metabolism	Metabolism	Metabolism of cofactors and vitamins	16	606	99	8650	0.161616	0.00132634	0.314342
4916	Melanogenesis	Organismal Systems	Endocrine system	16	606	103	8650	0.15534	0.00202999	0.481108
4020	Calcium signaling pathway	Environmental Information Processing	Signal transduction	25	606	202	8650	0.123762	0.00374191	0.886834
10	Glycolysis / Gluconeogenesis	Metabolism	Carbohydrate metabolism	10	606	90	8650	0.111111	0.0976102	1
30	Pentose phosphate pathway	Metabolism	Carbohydrate metabolism	4	606	40	8650	0.1	0.306702	1
40	Pentose and glucuronate interconversions	Metabolism	Carbohydrate metabolism	2	606	42	8650	0.047619	0.803623	1
51	Fructose and mannose metabolism	Metabolism	Carbohydrate metabolism	3	606	42	8650	0.0714286	0.572121	1

[truncated: 8 more sheets: Figure 6c, Figure 6d, Figure 6e, Figure 6g, Supplementary Figure 3b, Supplementary Figure 4, Supplementary Figure 5c, Supplementary Figure 7]
